# Supplementary material for: The Scenario of Ticks and Tick-Borne Pathogens of Sheep on a Mediterranean Island
Source: Microorganisms. 2022 Jul 31;10(8):1551. doi: 10.3390/microorganisms10081551 (PMC9412349; doi:10.3390/microorganisms10081551)
Supplement: Supplementary file 1 [file microorganisms-10-01551-s001.zip]

Archive with 1 entries (1 files):
- microorganisms-1803348-supplementary.pdf
